# Supplementary material for: Improving the Energetic Stability and Electrocatalytic Performance of Au/WSSe Single-Atom Catalyst with Tensile Strain
Source: Nanomaterials (Basel). 2022 Aug 15;12(16):2793. doi: 10.3390/nano12162793 (PMC9414615; doi:10.3390/nano12162793)
Supplement: Supplementary file 1 [file nanomaterials-12-02793-s001.zip]

Archive with 1 entries (1 files):
- nanomaterials-1816629-supplementary.pdf
